# Supplementary material for: Septic cardiomyopathy—diagnosis and estimation of disease severity
Source: Med Klin Intensivmed Notfmed. 2024 Feb 12;120(3):185–91. [Article in German] doi: 10.1007/s00063-024-01109-z (PMC11961453; doi:10.1007/s00063-024-01109-z)
Supplement: Supplementary file 1 — Berechnung von SVR und ACP anhand der Formel der Originalpulikation [24] (linke Spalte): Eingabe von Herzzeitvolumen in l/min (CO), mittlerem arteriellen Blutdruck in mm Hg (MAP) und zentralem Venendruck in mm Hg (CVP): Das Programm berechnet daraus den systemischen Gefäßwiderstand (SVR) und die Afterload-related Cardiac Performance (ACP). Alternativ kann mit CO und SVR der ACP-Wert berechnet werden (rechte Spalte). [file 63_2024_1109_MOESM1_ESM.xlsx]

## Sheet: ACP (SVR)
	Afterload-related Cardiac Performance (ACP)
	Berechnung der "Afterload-related Cardiac Performance" (ACP) mittels:									Berechnung des ACP nach Originalpublikation [Werdan et al 2011]: ACP (%) = COgemessen / CONorm x 100 % CONorm = 560,68 x SVR-0,64 SVR = (MAP – CVP)/CO
		CO [l/min]				CO [l/min]
		MAP [mmHg]				SVR [dyn*sec*cm-5]				Originalpublikation: Werdan K, Oelke A, Hettwer S, Nuding S, Bubel S, Hoke R, Ruß M, Lautenschläger C, Mueller-Werdan U, Ebelt H. Septic cardiomyopathy: hemodynamic quantfication, occurrence, and prognostic implications. Clin Res Cardiol 2011;100:661-668
		CVP [mmHg]
	Berechnung von				Berechnung von					Abkürzungen: ACP = Afterload-related Cardiac Performance (Nachlast-bezogenes Herzzeitvolumen in Prozent der Norm); CVP = Central Venous Pressure (zentraler Venendruck); CO = Cardiac Output (Herzzeitvolumen); MAP = Mean Arterial Pressure (arterieller Mitteldruck); SVR = Systemic Vascular Resistance (systemischer Gefäßwiderstand). SVR in dyn x sec x cm-5 = SVR in Wood-Einheiten x 80.
		SVR [dyn*sec*cm-5]
		ACP [%]				ACP [%]
										Programmierung: Dr.med. Alexander Vogt (Universitätsklinik und Poliklinik für Innere Medizin III, Universitäsklinikum Halle (Saale) der Martin-Luther-Universität Halle (Wittenberg), E-Mail: alexander.vogt@uk-halle.de
